# Supplementary material for: Development of Self-Assembled Biomimetic Nanoscale Collagen-like Peptide-Based Scaffolds for Tissue Engineering: An In Silico and Laboratory Study
Source: Biomimetics (Basel). 2023 Nov 14;8(7):548. doi: 10.3390/biomimetics8070548 (PMC10669358; doi:10.3390/biomimetics8070548)
Supplement: Supplementary file 1 [file biomimetics-08-00548-s001.zip]

Archive with 1 entries (1 files):
- biomimetics-2653533-supplementary.pdf
